# Supplementary material for: Preventive Strategies for Upper Extremity Deep Venous Thrombosis Following Elective Upper Limb Surgery: A Systematic Review
Source: Clin Pract. 2025 Nov 26;15(12):221. doi: 10.3390/clinpract15120221 (PMC12732285; doi:10.3390/clinpract15120221)
Supplement: Supplementary file 1 [file clinpract-15-00221-s001.zip]

Archive with 1 entries (1 files):
- clinpract-3905169-supplementary.pdf
